# Supplementary material for: Delivery of evidence-based interventions for psychological distress in persons living with IBD: a roadmap for human-centred design and implementation
Source: J Can Assoc Gastroenterol. 2025 Sep 30;8(6):253–9. doi: 10.1093/jcag/gwaf024 (PMC12698225; doi:10.1093/jcag/gwaf024)
Supplement: gwaf024_Supplementary_Data [file gwaf024_supplementary_data.zip]

Archive with 2 entries (2 files):
- Checklist for JCAG March 31.pdf
- ICMJE Forms.pdf
